# Supplementary material for: Topological constraints of structural elements in regulation of catalytic activity in HDV-like self-cleaving ribozymes
Source: Sci Rep. 2016 Jun 15;6:28179. doi: 10.1038/srep28179 (PMC4908430; doi:10.1038/srep28179)
Supplement: Supplementary Information [file srep28179-s1.xls]

## Sheet: FullKineticsRecords
Table S1. Agam-2-1 ribozyme-derived constructs with predicted secondary structure, stabilization energies and self-cleavage rate constants at 1 and 0.3 mM Mg2+.
Mg (mM)	kobs (min-1)	kobs (hr-1)	DEa	Construct name/notes	Calculated MFE of ribozyme	Bracket Structure		Ribozyme Sequences
1	0.0137965	0.827788		Fig 2i -Agam-2-1-21 (no extended P2)	-84.82	((((((((....(((((.(((((((....))).)))).)))))..[[[[[[[(((....)))..))))))))(((..((((((((((((..((((((((((((((((.....))))))))))....((((...))))))))))...)))))))))))))))..]]]]]]].....		GCUCUGC AAA UGGGGUAGGA GGCGAUGCCU CGUCCUCAUA CCCAA _ UUCCGGCAC GUCCACGUCG UGCAGAGCGG UAACAUGCGU UACUAGGGGU GCAAGAGCUC UUUUUGAGGA GGAGCUCUUU UUGCUGCACU AGUUGCAUCA GAUGGUAACG CAUGGCUAAG CCGGAAAGGG G
1	0.0239272	1.43563		Fig 2i -Agam-2-1-21 (no extended P2)	-84.82	((((((((....(((((.(((((((....))).)))).)))))..[[[[[[[(((....)))..))))))))(((..((((((((((((..((((((((((((((((.....))))))))))....((((...))))))))))...)))))))))))))))..]]]]]]].....		GCUCUGC AAA UGGGGUAGGA GGCGAUGCCU CGUCCUCAUA CCCAA _ UUCCGGCAC GUCCACGUCG UGCAGAGCGG UAACAUGCGU UACUAGGGGU GCAAGAGCUC UUUUUGAGGA GGAGCUCUUU UUGCUGCACU AGUUGCAUCA GAUGGUAACG CAUGGCUAAG CCGGAAAGGG G
1	6.46	387.6	-11.1664	Fig 1a - Wild Type	-84.11	((((((((....(((((.(((((((....))).)))).)))))........[[[[[[[(((....)))..))))))))(((..((((((((((((..((((((((((((((((.....))))))))))....((((...))))))))))...)))))))))))))))..]]]]]]].....		GCUCUGC AAAUGGGGUAGGAGGCGAUGCCUCGUCCUCAUACCCAACUCCUAUUCCGGCACGUCCACGUCGUGCAGAGCGGUAACAUGCGUUACUAGGGGUGCAAGAGCUCUUUUUGAGGAGGAGCUCUUUUUGCUGCACUAGUUGCAUCAGAUGGUAACGCAUGGCUAAGCCGGAAAGGGG
1	5.76893	346.136	-11.097	Fig 1a -Wild Type	-84.11	((((((((....(((((.(((((((....))).)))).)))))........[[[[[[[(((....)))..))))))))(((..((((((((((((..((((((((((((((((.....))))))))))....((((...))))))))))...)))))))))))))))..]]]]]]].....		GCUCUGC AAAUGGGGUAGGAGGCGAUGCCUCGUCCUCAUACCCAACUCCUAUUCCGGCACGUCCACGUCGUGCAGAGCGGUAACAUGCGUUACUAGGGGUGCAAGAGCUCUUUUUGAGGAGGAGCUCUUUUUGCUGCACUAGUUGCAUCAGAUGGUAACGCAUGGCUAAGCCGGAAAGGGG
1	0.0243678	1.46207		Fig2h -Agam-2-1-3 (no extended P2)	-84.11	((((((((....(((((.(((((((....))).)))).)))))........[[[[[[[(((....)))..))))))))(((..((((((((((((..((((((((((((((((.....))))))))))....((((...))))))))))...)))))))))))))))..]]]]]]].....		GCUCUGC AAAUGGGGUAGGAGGCGAUGCCUCGUCCUCAUACCCAACUCCUAUUCCGGCACGUCCACGUCGUGCAGAGCGGUAACAUGCGUUACUAGGGGUGCAAGAGCUCUUUUUGAGGAGGAGCUCUUUUUGCUGCACUAGUUGCAUCAGAUGGUAACGCAUGGCUAAGCCGGAAA _
1	0.0454976	2.72986		Fig 2h -Agam-2-1-3 (no extended P2)	-84.11	((((((((....(((((.(((((((....))).)))).)))))........[[[[[[[(((....)))..))))))))(((..((((((((((((..((((((((((((((((.....))))))))))....((((...))))))))))...)))))))))))))))..]]]]]]].....		GCUCUGC AAAUGGGGUAGGAGGCGAUGCCUCGUCCUCAUACCCAACUCCUAUUCCGGCACGUCCACGUCGUGCAGAGCGGUAACAUGCGUUACUAGGGGUGCAAGAGCUCUUUUUGAGGAGGAGCUCUUUUUGCUGCACUAGUUGCAUCAGAUGGUAACGCAUGGCUAAGCCGGAAA _
1	11.0027	660.165	-11.4933	Fig 2e - Agam-2-1-12	-79.68	((((((((....(((((.((((.......)))).)))))........[[[[[[[(((....)))..))))))))(((..((((((((((((..((((((((((((((((.....))))))))))....((((...))))))))))...)))))))))))))))..]]]]]]].....		GCUCUGC AAAUGGGGUAGGAGGCGAUCGUCCUCAUACCCAA CUCCUAUUCCGGCACGUCCACGUCGUGCAGAGCGGUAACAUGCGUUACUAGGGGUGCAAGAGCUCUUUUUGAGGAGGAGCUCUUUUUGCUGCACUAGUUGCAUCAGAUGGUAACGCAUGGCUAAGCCGGAAAGGGG
1	12.8911	773.468	-11.5905	Fig 2e - Agam-2-1-12	-79.68	((((((((....(((((.((((.......)))).)))))........[[[[[[[(((....)))..))))))))(((..((((((((((((..((((((((((((((((.....))))))))))....((((...))))))))))...)))))))))))))))..]]]]]]].....		GCUCUGC AAAUGGGGUAGGAGGCGAUCGUCCUCAUACCCAA CUCCUAUUCCGGCACGUCCACGUCGUGCAGAGCGGUAACAUGCGUUACUAGGGGUGCAAGAGCUCUUUUUGAGGAGGAGCUCUUUUUGCUGCACUAGUUGCAUCAGAUGGUAACGCAUGGCUAAGCCGGAAAGGGG
1	10.8944	653.663	-11.4872	Agam-2-1-11	-79.18	((((((((....(((((.(((....))).)))))........[[[[[[[(((....)))..))))))))(((..((((((((((((..((((((((((((((((.....))))))))))....((((...))))))))))...)))))))))))))))..]]]]]]].....		GCUCUGC AAAUGGGGUAGGAGGCUCCUCAUACCCAA CUCCUAUUCCGGCACGUCCACGUCGUGCAGAGCGGUAACAUGCGUUACUAGGGGUGCAAGAGCUCUUUUUGAGGAGGAGCUCUUUUUGCUGCACUAGUUGCAUCAGAUGGUAACGCAUGGCUAAGCCGGAAAGGGG
1	8.46465	507.879	-11.3323	Agam-2-1-11	-79.18	((((((((....(((((.(((....))).)))))........[[[[[[[(((....)))..))))))))(((..((((((((((((..((((((((((((((((.....))))))))))....((((...))))))))))...)))))))))))))))..]]]]]]].....		GCUCUGC AAAUGGGGUAGGAGGCUCCUCAUACCCAA CUCCUAUUCCGGCACGUCCACGUCGUGCAGAGCGGUAACAUGCGUUACUAGGGGUGCAAGAGCUCUUUUUGAGGAGGAGCUCUUUUUGCUGCACUAGUUGCAUCAGAUGGUAACGCAUGGCUAAGCCGGAAAGGGG
1	2.61817	157.09	-10.6121	Fig 2d -Agam-2-1-10	-74.16	((((((((....(((((....)))))........[[[[[[[(((....)))..))))))))(((..((((((((((((..((((((((((((((((.....))))))))))....((((...))))))))))...)))))))))))))))..]]]]]]].....		GCUCUGC AAAUGGGGUAGGCAUACCCAACUCCUAUUCCGGCACGUCCACGUCGUGCAGAGCGGUAACAUGCGUUACUAGGGGUGCAAGAGCUCUUUUUGAGGAGGAGCUCUUUUUGCUGCACUAGUUGCAUCAGAUGGUAACGCAUGGCUAAGCCGGAAAGGGG
1	1.56065	93.6392	-10.2945	Fig 2d -Agam-2-1-10	-74.16	((((((((....(((((....)))))........[[[[[[[(((....)))..))))))))(((..((((((((((((..((((((((((((((((.....))))))))))....((((...))))))))))...)))))))))))))))..]]]]]]].....		GCUCUGC AAAUGGGGUAGGCAUACCCAACUCCUAUUCCGGCACGUCCACGUCGUGCAGAGCGGUAACAUGCGUUACUAGGGGUGCAAGAGCUCUUUUUGAGGAGGAGCUCUUUUUGCUGCACUAGUUGCAUCAGAUGGUAACGCAUGGCUAAGCCGGAAAGGGG
1	0.903083	54.185	-9.95873	Agam-2-1-9	-73.36	((((((((..((((.....)))).......[[[[[[[(((....)))..))))))))(((..((((((((((((..((((((((((((((((.....))))))))))....((((...))))))))))...)))))))))))))))..]]]]]]].....		GCUCUGC AAAUGGGGUAUACCCAA CUCCUAUUCCGGCACGUCCACGUCGUGCAGAGCGGUACUAAGCCGGAAAGGGGUGCAAGAGCUCUUUUUGAGGAGGAGCUCUUUUUGCUGCACUAGUUGCAUCAGAUGGUAACGCAUGGCUAAGCCGGAAAGGGG
1	1.06868	64.1209	-10.0621	Agam-2-1-9	-73.36	((((((((..((((.....)))).......[[[[[[[(((....)))..))))))))(((..((((((((((((..((((((((((((((((.....))))))))))....((((...))))))))))...)))))))))))))))..]]]]]]].....		GCUCUGC AAAUGGGGUAUACCCAA CUCCUAUUCCGGCACGUCCACGUCGUGCAGAGCGGUACUAAGCCGGAAAGGGGUGCAAGAGCUCUUUUUGAGGAGGAGCUCUUUUUGCUGCACUAGUUGCAUCAGAUGGUAACGCAUGGCUAAGCCGGAAAGGGG
1	1.14772	68.8632	-10.1059	Agam-2-1-9	-73.36	((((((((..((((.....)))).......[[[[[[[(((....)))..))))))))(((..((((((((((((..((((((((((((((((.....))))))))))....((((...))))))))))...)))))))))))))))..]]]]]]].....		GCUCUGC AAAUGGGGUAUACCCAA CUCCUAUUCCGGCACGUCCACGUCGUGCAGAGCGGUACUAAGCCGGAAAGGGGUGCAAGAGCUCUUUUUGAGGAGGAGCUCUUUUUGCUGCACUAGUUGCAUCAGAUGGUAACGCAUGGCUAAGCCGGAAAGGGG
1	0.000319902	0.0191941	-5.08175	Fig 2a - Agam-2-1-5	-71.49	(((((((.......[[[[[[[(((....)))...)))))))(((..((((((((((((..((((((((((((((((.....))))))))))....((((...))))))))))...)))))))))))))))..]]]]]]].....		GCUCUGC A _ CUCCUAUUCCGGCACGUCCACGUCGUGCAGAGCGGUAACAUGCGUUACUAGGGGUGCAAGAGCUCUUUUUGAGGAGGAGCUCUUUUUGCUGCACUAGUUGCAUCAGAUGGUAACGCAUGGCUAAGCCGGAAAGGGG
1	0.000683741	0.0410244	-5.54797	Fig 2a - Agam-2-1-5	-71.49	(((((((.......[[[[[[[(((....)))...)))))))(((..((((((((((((..((((((((((((((((.....))))))))))....((((...))))))))))...)))))))))))))))..]]]]]]].....		GCUCUGC A _ CUCCUAUUCCGGCACGUCCACGUCGUGCAGAGCGGUAACAUGCGUUACUAGGGGUGCAAGAGCUCUUUUUGAGGAGGAGCUCUUUUUGCUGCACUAGUUGCAUCAGAUGGUAACGCAUGGCUAAGCCGGAAAGGGG
1	2.58353	155.012		Fig 2f -Agam-2-1-17 (no extended P2)	-68.19	((((((((....[[[[[[[(((....)))..))))))))(((..((((((((((((..((((((((((((((((.....))))))))))....((((...))))))))))...)))))))))))))))..]]]]]]].		GCUCUGC AAAUA _ UUCCGGCAC GUCCACGUCG UGCAGAGCGG UAACAUGCGU UACUAGGGGU GCAAGAGCUC UUUUUGAGGA GGAGCUCUUU UUGCUGCACU AGUUGCAUCA GAUGGUAACG CAUGGCUAAG CCGGAAA _
1	1.73729	104.238		Fig 2f -Agam-2-1-17 (no extended P2)	-68.19	((((((((....[[[[[[[(((....)))..))))))))(((..((((((((((((..((((((((((((((((.....))))))))))....((((...))))))))))...)))))))))))))))..]]]]]]].		GCUCUGC AAAUA _ UUCCGGCAC GUCCACGUCG UGCAGAGCGG UAACAUGCGU UACUAGGGGU GCAAGAGCUC UUUUUGAGGA GGAGCUCUUU UUGCUGCACU AGUUGCAUCA GAUGGUAACG CAUGGCUAAG CCGGAAA _
1	0.306555	18.3933	-9.29557	Agam-2-1-8	-68.09	(((((((.......[[[[[[(((....)))...)))))))(((..((((((((((((..((((((((((((((((.....))))))))))....((((...))))))))))...)))))))))))))))..]]]]]]......		GCUCUGC AAAUG _ AUUCCGGCACGUCCACGUCGUGCAGAGCGGUAACAUGCGUUACUAGGGGUGCAAGAGCUCUUUUUGAGGAGGAGCUCUUUUUGCUGCACUAGUUGCAUCAGAUGGUAACGCAUGGCUAAGCCGGAAAGGGG
1	0.382548	22.9529	-9.4315	Agam-2-1-8	-68.09	(((((((.......[[[[[[(((....)))...)))))))(((..((((((((((((..((((((((((((((((.....))))))))))....((((...))))))))))...)))))))))))))))..]]]]]]......		GCUCUGC AAAUG _ AUUCCGGCACGUCCACGUCGUGCAGAGCGGUAACAUGCGUUACUAGGGGUGCAAGAGCUCUUUUUGAGGAGGAGCUCUUUUUGCUGCACUAGUUGCAUCAGAUGGUAACGCAUGGCUAAGCCGGAAAGGGG
1	0.325074	19.5045	-9.33157	Agam-2-1-8	-68.09	(((((((.......[[[[[[(((....)))...)))))))(((..((((((((((((..((((((((((((((((.....))))))))))....((((...))))))))))...)))))))))))))))..]]]]]]......		GCUCUGC AAAUG _ AUUCCGGCACGUCCACGUCGUGCAGAGCGGUAACAUGCGUUACUAGGGGUGCAAGAGCUCUUUUUGAGGAGGAGCUCUUUUUGCUGCACUAGUUGCAUCAGAUGGUAACGCAUGGCUAAGCCGGAAAGGGG
1	1.571	94.2601		Fig 2g -Agam-2-1-14 (no extended P2)	-68.09	((((((((.....[[[[[[[(((....)))..))))))))(((..((((((((((((..((((((((((((((((.....))))))))))....((((...))))))))))...)))))))))))))))..]]]]]]].		GCUCUGC AAAUG _ AUUCCGGCAC GUCCACGUCG UGCAGAGCGG UAACAUGCGU UACUAGGGGU GCAAGAGCUC UUUUUGAGGA GGAGCUCUUU UUGCUGCACU AGUUGCAUCA GAUGGUAACG CAUGGCUAAG CCGGAAA _
1	1.17116	70.2696		Fig 2g -Agam-2-1-14 (no extended P2)	-68.09	((((((((.....[[[[[[[(((....)))..))))))))(((..((((((((((((..((((((((((((((((.....))))))))))....((((...))))))))))...)))))))))))))))..]]]]]]].		GCUCUGC AAAUG _ AUUCCGGCAC GUCCACGUCG UGCAGAGCGG UAACAUGCGU UACUAGGGGU GCAAGAGCUC UUUUUGAGGA GGAGCUCUUU UUGCUGCACU AGUUGCAUCA GAUGGUAACG CAUGGCUAAG CCGGAAA _
1	0.013056	0.783362	-7.35833	Fig 2b - Agam-2-1-6	-67.79	(((((((.........[[[[[[[(((....)))...)))))))(((..((((((((((((..((((((((((((((((.....))))))))))....((((...))))))))))...)))))))))))))))..]]]]]]].....		GCUCUGC AAA _ CUCCUAUUCCGGCACGUCCACGUCGUGCAGAGCGGUAACAUGCGUUACUAGGGGUGCAAGAGCUCUUUUUGAGGAGGAGCUCUUUUUGCUGCACUAGUUGCAUCAGAUGGUAACGCAUGGCUAAGCCGGAAAGGGG
1	0.0157807	0.94684	-7.47467	Fig 2b - Agam-2-1-6	-67.79	(((((((.........[[[[[[[(((....)))...)))))))(((..((((((((((((..((((((((((((((((.....))))))))))....((((...))))))))))...)))))))))))))))..]]]]]]].....		GCUCUGC AAA _ CUCCUAUUCCGGCACGUCCACGUCGUGCAGAGCGGUAACAUGCGUUACUAGGGGUGCAAGAGCUCUUUUUGAGGAGGAGCUCUUUUUGCUGCACUAGUUGCAUCAGAUGGUAACGCAUGGCUAAGCCGGAAAGGGG
1	0.0201175	1.20705	-7.6237	Agam-2-1-7	-67.59	(((((((...........[[[[[[[(((....)))...)))))))(((..((((((((((((..((((((((((((((((.....))))))))))....((((...))))))))))...)))))))))))))))..]]]]]]].....		GCUCUGC AAAUG _ CUCCUAUUCCGGCACGUCCACGUCGUGCAGAGCGGUAACAUGCGUUACUAGGGGUGCAAGAGCUCUUUUUGAGGAGGAGCUCUUUUUGCUGCACUAGUUGCAUCAGAUGGUAACGCAUGGCUAAGCCGGAAAGGGG
1	0.0198206	1.18924	-7.61457	Agam-2-1-7	-67.59	(((((((...........[[[[[[[(((....)))...)))))))(((..((((((((((((..((((((((((((((((.....))))))))))....((((...))))))))))...)))))))))))))))..]]]]]]].....		GCUCUGC AAAUG _ CUCCUAUUCCGGCACGUCCACGUCGUGCAGAGCGGUAACAUGCGUUACUAGGGGUGCAAGAGCUCUUUUUGAGGAGGAGCUCUUUUUGCUGCACUAGUUGCAUCAGAUGGUAACGCAUGGCUAAGCCGGAAAGGGG
1	0.0830885	4.98531	-8.49426	Fig 2c - Agam-2-1-19	-67.36	(((((((...........[[[[[[[(((....)))...)))))))(((..((((((((((((..((((((((((((((((.....))))))))))....((((...))))))))))...)))))))))))))))..]]]]]]].....		GCUCUGC AAAUG _ AA CUCCUAUUCCGGCACGUCCACGUCGUGCAGAGCGGUAACAUGCGUUACUAGGGGUGCAAGAGCUCUUUUUGAGGAGGAGCUCUUUUUGCUGCACUAGUUGCAUCAGAUGGUAACGCAUGGCUAAGCCGGAAAGGGG
1	0.0512044	3.07226	-8.19713	Fig 2c - Agam-2-1-19	-67.36	(((((((...........[[[[[[[(((....)))...)))))))(((..((((((((((((..((((((((((((((((.....))))))))))....((((...))))))))))...)))))))))))))))..]]]]]]].....		GCUCUGC AAAUG _ AA CUCCUAUUCCGGCACGUCCACGUCGUGCAGAGCGGUAACAUGCGUUACUAGGGGUGCAAGAGCUCUUUUUGAGGAGGAGCUCUUUUUGCUGCACUAGUUGCAUCAGAUGGUAACGCAUGGCUAAGCCGGAAAGGGG
1	~0	~0		Agam-2-1-4	-66.29	(((((((......[[[[[[[(((....)))...)))))))(((..((((((((((((..((((((((((((((((.....))))))))))....((((...))))))))))...)))))))))))))))..]]]]]]].....		GCUCUGC _ CUCCUAUUCCGGCAC GUCCACGUCG UGCAGAGCGG UAACAUGCGU UACUAGGGGU GCAAGAGCUC UUUUUGAGGA GGAGCUCUUU UUGCUGCACU AGUUGCAUCA GAUGGUAACG CAUGGCUAAG CCGGAAAGGG G
1	~0	~0		Agam-2-1-4	-66.29	(((((((......[[[[[[[(((....)))...)))))))(((..((((((((((((..((((((((((((((((.....))))))))))....((((...))))))))))...)))))))))))))))..]]]]]]].....		GCUCUGC _ CUCCUAUUCCGGCAC GUCCACGUCG UGCAGAGCGG UAACAUGCGU UACUAGGGGU GCAAGAGCUC UUUUUGAGGA GGAGCUCUUU UUGCUGCACU AGUUGCAUCA GAUGGUAACG CAUGGCUAAG CCGGAAAGGG G
0.3	2.5	150	-11.1749	Agam-2-1-1	-84.11	((((((((....(((((.(((((((....))).)))).)))))..[[[[[[[(((....)))..))))))))(((..((((((((((((..((((((((((((((((.....))))))))))....((((...))))))))))...)))))))))))))))..]]]]]]].....		GCUCUGC AAA UGGGGUAGGA GGCGAUGCCU CGUCCUCAUA CCCAA _ UUCCGGCAC GUCCACGUCG UGCAGAGCGG UAACAUGCGU UACUAGGGGU GCAAGAGCUC UUUUUGAGGA GGAGCUCUUU UUGCUGCACU AGUUGCAUCA GAUGGUAACG CAUGGCUAAG CCGGAAAGGG G
0.3	1.4	84	-10.819	Agam-2-1-1	-84.11	((((((((....(((((.(((((((....))).)))).)))))..[[[[[[[(((....)))..))))))))(((..((((((((((((..((((((((((((((((.....))))))))))....((((...))))))))))...)))))))))))))))..]]]]]]].....		GCUCUGC AAA UGGGGUAGGA GGCGAUGCCU CGUCCUCAUA CCCAA _ UUCCGGCAC GUCCACGUCG UGCAGAGCGG UAACAUGCGU UACUAGGGGU GCAAGAGCUC UUUUUGAGGA GGAGCUCUUU UUGCUGCACU AGUUGCAUCA GAUGGUAACG CAUGGCUAAG CCGGAAAGGG G
0.3	1.2	72	-10.7244	Agam-2-1-1	-84.11	((((((((....(((((.(((((((....))).)))).)))))..[[[[[[[(((....)))..))))))))(((..((((((((((((..((((((((((((((((.....))))))))))....((((...))))))))))...)))))))))))))))..]]]]]]].....		GCUCUGC AAA UGGGGUAGGA GGCGAUGCCU CGUCCUCAUA CCCAA _ UUCCGGCAC GUCCACGUCG UGCAGAGCGG UAACAUGCGU UACUAGGGGU GCAAGAGCUC UUUUUGAGGA GGAGCUCUUU UUGCUGCACU AGUUGCAUCA GAUGGUAACG CAUGGCUAAG CCGGAAAGGG G
0.3	2.4	144	-11.1499	Agam-2-1-12	-79.68	((((((((....(((((.((((.......)))).)))))........[[[[[[[(((....)))..))))))))(((..((((((((((((..((((((((((((((((.....))))))))))....((((...))))))))))...)))))))))))))))..]]]]]]].....		GCUCUGC AAAUGGGGUAGGAGGCGAUCGUCCUCAUACCCAA CUCCUAUUCCGGCACGUCCACGUCGUGCAGAGCGGUAACAUGCGUUACUAGGGGUGCAAGAGCUCUUUUUGAGGAGGAGCUCUUUUUGCUGCACUAGUUGCAUCAGAUGGUAACGCAUGGCUAAGCCGGAAAGGGG
0.3	3.3	198	-11.3453	Agam-2-1-12	-79.68	((((((((....(((((.((((.......)))).)))))........[[[[[[[(((....)))..))))))))(((..((((((((((((..((((((((((((((((.....))))))))))....((((...))))))))))...)))))))))))))))..]]]]]]].....		GCUCUGC AAAUGGGGUAGGAGGCGAUCGUCCUCAUACCCAA CUCCUAUUCCGGCACGUCCACGUCGUGCAGAGCGGUAACAUGCGUUACUAGGGGUGCAAGAGCUCUUUUUGAGGAGGAGCUCUUUUUGCUGCACUAGUUGCAUCAGAUGGUAACGCAUGGCUAAGCCGGAAAGGGG
0.3	2.1	126	-11.0679	Agam-2-1-12	-79.68	((((((((....(((((.((((.......)))).)))))........[[[[[[[(((....)))..))))))))(((..((((((((((((..((((((((((((((((.....))))))))))....((((...))))))))))...)))))))))))))))..]]]]]]].....		GCUCUGC AAAUGGGGUAGGAGGCGAUCGUCCUCAUACCCAA CUCCUAUUCCGGCACGUCCACGUCGUGCAGAGCGGUAACAUGCGUUACUAGGGGUGCAAGAGCUCUUUUUGAGGAGGAGCUCUUUUUGCUGCACUAGUUGCAUCAGAUGGUAACGCAUGGCUAAGCCGGAAAGGGG
0.3	2.3	138	-11.1237	Agam-2-1-11	-79.18	((((((((....(((((.(((....))).)))))........[[[[[[[(((....)))..))))))))(((..((((((((((((..((((((((((((((((.....))))))))))....((((...))))))))))...)))))))))))))))..]]]]]]].....		GCUCUGC AAAUGGGGUAGGAGGCUCCUCAUACCCAA CUCCUAUUCCGGCACGUCCACGUCGUGCAGAGCGGUAACAUGCGUUACUAGGGGUGCAAGAGCUCUUUUUGAGGAGGAGCUCUUUUUGCUGCACUAGUUGCAUCAGAUGGUAACGCAUGGCUAAGCCGGAAAGGGG
0.3	2	120	-11.038	Agam-2-1-11	-79.18	((((((((....(((((.(((....))).)))))........[[[[[[[(((....)))..))))))))(((..((((((((((((..((((((((((((((((.....))))))))))....((((...))))))))))...)))))))))))))))..]]]]]]].....		GCUCUGC AAAUGGGGUAGGAGGCUCCUCAUACCCAA CUCCUAUUCCGGCACGUCCACGUCGUGCAGAGCGGUAACAUGCGUUACUAGGGGUGCAAGAGCUCUUUUUGAGGAGGAGCUCUUUUUGCUGCACUAGUUGCAUCAGAUGGUAACGCAUGGCUAAGCCGGAAAGGGG
0.3	1.7	102	-10.9382	Agam-2-1-11	-79.18	((((((((....(((((.(((....))).)))))........[[[[[[[(((....)))..))))))))(((..((((((((((((..((((((((((((((((.....))))))))))....((((...))))))))))...)))))))))))))))..]]]]]]].....		GCUCUGC AAAUGGGGUAGGAGGCUCCUCAUACCCAA CUCCUAUUCCGGCACGUCCACGUCGUGCAGAGCGGUAACAUGCGUUACUAGGGGUGCAAGAGCUCUUUUUGAGGAGGAGCUCUUUUUGCUGCACUAGUUGCAUCAGAUGGUAACGCAUGGCUAAGCCGGAAAGGGG
0.3	0.127	7.62	-9.34588	Agam-2-1-8.14	-76.36	((((((((...(((((((......)))))))...[[[[[[[(((....)))..))))))))(((..((((((((((((..((((((((((((((((.....))))))))))....((((...))))))))))...)))))))))))))))..]]]]]]]....................		GCUCUGC AAAUGUAGUGUGUGCUAACACUACCUAUUCCGGCACGUCCACGUCGUGCAGAGCGGUAACAUGCGUUACUAGGGGUGCAAGAGCUCUUUUUGAGGAGGAGCUCUUUUUGCUGCACUAGUUGCAUCAGAUGGUAACGCAUGGCUAAGCCGGAAGAGACAGGCCAACAAAUUAG
0.3	0.172333	10.34	-9.53324	Agam-2-1-8.14	-76.36	((((((((...(((((((......)))))))...[[[[[[[(((....)))..))))))))(((..((((((((((((..((((((((((((((((.....))))))))))....((((...))))))))))...)))))))))))))))..]]]]]]]....................		GCUCUGC AAAUGUAGUGUGUGCUAACACUACCUAUUCCGGCACGUCCACGUCGUGCAGAGCGGUAACAUGCGUUACUAGGGGUGCAAGAGCUCUUUUUGAGGAGGAGCUCUUUUUGCUGCACUAGUUGCAUCAGAUGGUAACGCAUGGCUAAGCCGGAAGAGACAGGCCAACAAAUUAG
0.3	0.183333	11	-9.57122	Agam-2-1-10.2	-74.72	((((((((.(((((((.....)))))))............[[[[[[[(((....)))..))))))))(((..((((((((((((..((((((((((((((((.....))))))))))....((((...))))))))))...)))))))))))))))..]]]]]]]		GCUCUGC AAAUGGGGUA GGAGGCCUCA UACCCAA CUCCUAUU CCGGCACGUC CACGUCGUGC AGAGCGGUA ACAUGCGUUA CUAGGGGUGC AAGAGCUCUU UUUGAGGAGG AGCUCUUUUU GCUGCACUAG UUGCAUCAGA UGGUAACGCA UGG CUAAGCCGGA AAGGGG
0.3	0.266667	16	-9.80121	Agam-2-1-10.2	-74.72	((((((((.(((((((.....)))))))............[[[[[[[(((....)))..))))))))(((..((((((((((((..((((((((((((((((.....))))))))))....((((...))))))))))...)))))))))))))))..]]]]]]]		GCUCUGC AAAUGGGGUA GGAGGCCUCA UACCCAA CUCCUAUU CCGGCACGUC CACGUCGUGC AGAGCGGUA ACAUGCGUUA CUAGGGGUGC AAGAGCUCUU UUUGAGGAGG AGCUCUUUUU GCUGCACUAG UUGCAUCAGA UGGUAACGCA UGG CUAAGCCGGA AAGGGG
0.3	0.11	6.6	-9.25768	Agam-2-1-10.2	-74.72	((((((((.(((((((.....)))))))............[[[[[[[(((....)))..))))))))(((..((((((((((((..((((((((((((((((.....))))))))))....((((...))))))))))...)))))))))))))))..]]]]]]]		GCUCUGC AAAUGGGGUA GGAGGCCUCA UACCCAA CUCCUAUU CCGGCACGUC CACGUCGUGC AGAGCGGUA ACAUGCGUUA CUAGGGGUGC AAGAGCUCUU UUUGAGGAGG AGCUCUUUUU GCUGCACUAG UUGCAUCAGA UGGUAACGCA UGG CUAAGCCGGA AAGGGG
0.3	0.7	42	-10.3936	Agam-2-1-10	-74.16	((((((((....(((((....)))))........[[[[[[[(((....)))..))))))))(((..((((((((((((..((((((((((((((((.....))))))))))....((((...))))))))))...)))))))))))))))..]]]]]]].....		GCUCUGC AAAUGGGGUAGGCAUACCCAA CUCCUAUUCCGGCACGUCCACGUCGUGCAGAGCGGUAACAUGCGUUACUAGGGGUGCAAGAGCUCUUUUUGAGGAGGAGCUCUUUUUGCUGCACUAGUUGCAUCAGAUGGUAACGCAUGGCUAAGCCGGAAAGGGG
0.3	1	60	-10.6125	Agam-2-1-10	-74.16	((((((((....(((((....)))))........[[[[[[[(((....)))..))))))))(((..((((((((((((..((((((((((((((((.....))))))))))....((((...))))))))))...)))))))))))))))..]]]]]]].....		GCUCUGC AAAUGGGGUAGGCAUACCCAA CUCCUAUUCCGGCACGUCCACGUCGUGCAGAGCGGUAACAUGCGUUACUAGGGGUGCAAGAGCUCUUUUUGAGGAGGAGCUCUUUUUGCUGCACUAGUUGCAUCAGAUGGUAACGCAUGGCUAAGCCGGAAAGGGG
0.3	0.7	42	-10.3936	Agam-2-1-10	-74.16	((((((((....(((((....)))))........[[[[[[[(((....)))..))))))))(((..((((((((((((..((((((((((((((((.....))))))))))....((((...))))))))))...)))))))))))))))..]]]]]]].....		GCUCUGC AAAUGGGGUAGGCAUACCCAA CUCCUAUUCCGGCACGUCCACGUCGUGCAGAGCGGUAACAUGCGUUACUAGGGGUGCAAGAGCUCUUUUUGAGGAGGAGCUCUUUUUGCUGCACUAGUUGCAUCAGAUGGUAACGCAUGGCUAAGCCGGAAAGGGG
0.3	1.9	114	-11.0065	Agam-2-1-10.1	-74.07	((((((((....(((((........)))))........[[[[[[[(((....)))..))))))))(((..((((((((((((..((((((((((((((((.....))))))))))....((((...))))))))))...)))))))))))))))..]]]]]]]		GCUCUGC AAAUGGGGUA GGAGCUCAUA CCCAA CUCCUAUU CCGGCACGUC CACGUCGUGC AGAGCGGUA ACAUGCGUUA CUAGGGGUGC AAGAGCUCUU UUUGAGGAGG AGCUCUUUUU GCUGCACUAG UUGCAUCAGA UGGUAACGCA UGG CUAAGCCGGA AAGGGG
0.3	1.9	114	-11.0065	Agam-2-1-10.1	-74.07	((((((((....(((((........)))))........[[[[[[[(((....)))..))))))))(((..((((((((((((..((((((((((((((((.....))))))))))....((((...))))))))))...)))))))))))))))..]]]]]]]		GCUCUGC AAAUGGGGUA GGAGCUCAUA CCCAA CUCCUAUU CCGGCACGUC CACGUCGUGC AGAGCGGUA ACAUGCGUUA CUAGGGGUGC AAGAGCUCUU UUUGAGGAGG AGCUCUUUUU GCUGCACUAG UUGCAUCAGA UGGUAACGCA UGG CUAAGCCGGA AAGGGG
0.3	0.883333	53	-10.5364	Agam-2-1-10.1	-74.07	((((((((....(((((........)))))........[[[[[[[(((....)))..))))))))(((..((((((((((((..((((((((((((((((.....))))))))))....((((...))))))))))...)))))))))))))))..]]]]]]]		GCUCUGC AAAUGGGGUA GGAGCUCAUA CCCAA CUCCUAUU CCGGCACGUC CACGUCGUGC AGAGCGGUA ACAUGCGUUA CUAGGGGUGC AAGAGCUCUU UUUGAGGAGG AGCUCUUUUU GCUGCACUAG UUGCAUCAGA UGGUAACGCA UGG CUAAGCCGGA AAGGGG
0.3	0.35	21	-9.96812	Agam-2-1-9	-73.36	((((((((..((((.....)))).......[[[[[[[(((....)))..))))))))(((..((((((((((((..((((((((((((((((.....))))))))))....((((...))))))))))...)))))))))))))))..]]]]]]].....		GCUCUGC AAAUGGGGUAUACCCAA CUCCUAUUCCGGCACGUCCACGUCGUGCAGAGCGGUACUAAGCCGGAAAGGGGUGCAAGAGCUCUUUUUGAGGAGGAGCUCUUUUUGCUGCACUAGUUGCAUCAGAUGGUAACGCAUGGCUAAGCCGGAAAGGGG
0.3	0.55	33	-10.2456	Agam-2-1-9	-73.36	((((((((..((((.....)))).......[[[[[[[(((....)))..))))))))(((..((((((((((((..((((((((((((((((.....))))))))))....((((...))))))))))...)))))))))))))))..]]]]]]].....		GCUCUGC AAAUGGGGUAUACCCAA CUCCUAUUCCGGCACGUCCACGUCGUGCAGAGCGGUACUAAGCCGGAAAGGGGUGCAAGAGCUCUUUUUGAGGAGGAGCUCUUUUUGCUGCACUAGUUGCAUCAGAUGGUAACGCAUGGCUAAGCCGGAAAGGGG
0.3	1.7	102	-10.9382	Agam-2-1-9.1	-73.01	((((((((..((((.......)))).......[[[[[[[(((....)))..))))))))(((..((((((((((((..((((((((((((((((.....))))))))))....((((...))))))))))...)))))))))))))))..]]]]]]].....		GCUCUGC AAAUGGGGUAGAUACCCAA CUCCUAUUCCGGCA CGUCCACGUC GUGCAGAGCG GUA ACAUGCGUUA CUAGGGGUGC AAGAGCUCUU UUUGAGGAGG AGCUCUUUUU GCUGCACUAG UUGCAUCAGA UGGUAACGCA UGG CUAAGCCGGA AAGGGG
0.3	2.1	126	-11.0679	Agam-2-1-9.1	-73.01	((((((((..((((.......)))).......[[[[[[[(((....)))..))))))))(((..((((((((((((..((((((((((((((((.....))))))))))....((((...))))))))))...)))))))))))))))..]]]]]]].....		GCUCUGC AAAUGGGGUAGAUACCCAA CUCCUAUUCCGGCA CGUCCACGUC GUGCAGAGCG GUA ACAUGCGUUA CUAGGGGUGC AAGAGCUCUU UUUGAGGAGG AGCUCUUUUU GCUGCACUAG UUGCAUCAGA UGGUAACGCA UGG CUAAGCCGGA AAGGGG
0.3	2	120	-11.038	Agam-2-1-9.1	-73.01	((((((((..((((.......)))).......[[[[[[[(((....)))..))))))))(((..((((((((((((..((((((((((((((((.....))))))))))....((((...))))))))))...)))))))))))))))..]]]]]]].....		GCUCUGC AAAUGGGGUAGAUACCCAA CUCCUAUUCCGGCA CGUCCACGUC GUGCAGAGCG GUA ACAUGCGUUA CUAGGGGUGC AAGAGCUCUU UUUGAGGAGG AGCUCUUUUU GCUGCACUAG UUGCAUCAGA UGGUAACGCA UGG CUAAGCCGGA AAGGGG
0.3	0.0933333	5.6	-9.15683	Agam-2-1-8.4	-72.56	((((((((...(((((.......)))))..[[[[[[[(((....)))..))))))))(((..((((((((((((..((((((((((((((((.....))))))))))....((((...))))))))))...)))))))))))))))..]]]]]]].....		GCUCUGC AAAUGGGGUAUACCUAACUCCUAUUCCGGCACGUCCACGUCGUGCAGAGCGGUAACAUGCGUUACUAGGGGUGCAAGAGCUCUUUUUGAGGAGGAGCUCUUUUUGCUGCACUAGUUGCAUCAGAUGGUAACGCAUGGCUAAGCCGGAAAGGGG
0.3	0.0466667	2.8	-8.73137	Agam-2-1-8.4	-72.56	((((((((...(((((.......)))))..[[[[[[[(((....)))..))))))))(((..((((((((((((..((((((((((((((((.....))))))))))....((((...))))))))))...)))))))))))))))..]]]]]]].....		GCUCUGC AAAUGGGGUAUACCUAACUCCUAUUCCGGCACGUCCACGUCGUGCAGAGCGGUAACAUGCGUUACUAGGGGUGCAAGAGCUCUUUUUGAGGAGGAGCUCUUUUUGCUGCACUAGUUGCAUCAGAUGGUAACGCAUGGCUAAGCCGGAAAGGGG
0.3	0.035	2.1	-8.55479	Agam-2-1-8.4	-72.56	((((((((...(((((.......)))))..[[[[[[[(((....)))..))))))))(((..((((((((((((..((((((((((((((((.....))))))))))....((((...))))))))))...)))))))))))))))..]]]]]]].....		GCUCUGC AAAUGGGGUAUACCUAACUCCUAUUCCGGCACGUCCACGUCGUGCAGAGCGGUAACAUGCGUUACUAGGGGUGCAAGAGCUCUUUUUGAGGAGGAGCUCUUUUUGCUGCACUAGUUGCAUCAGAUGGUAACGCAUGGCUAAGCCGGAAAGGGG
0.3	0.6725	40.35	-10.369	Agam-2-1-8.12	-72.41	((((((((...((((......))))...[[[[[[[(((....)))..))))))))(((..((((((((((((..((((((((((((((((.....))))))))))....((((...))))))))))...)))))))))))))))..]]]]]]]....................		GCUCUGC AAAUGCGUGUGCUAACGCCUAUUCCGGCACGUCCACGUCGUGCAGAGCGGUAACAUGCGUUACUAGGGGUGCAAGAGCUCUUUUUGAGGAGGAGCUCUUUUUGCUGCACUAGUUGCAUCAGAUGGUAACGCAUGGCUAAGCCGGAAGAGACAGGCCAACAAAUUAG
0.3	1.46783	88.07	-10.8481	Agam-2-1-8.12	-72.41	((((((((...((((......))))...[[[[[[[(((....)))..))))))))(((..((((((((((((..((((((((((((((((.....))))))))))....((((...))))))))))...)))))))))))))))..]]]]]]]....................		GCUCUGC AAAUGCGUGUGCUAACGCCUAUUCCGGCACGUCCACGUCGUGCAGAGCGGUAACAUGCGUUACUAGGGGUGCAAGAGCUCUUUUUGAGGAGGAGCUCUUUUUGCUGCACUAGUUGCAUCAGAUGGUAACGCAUGGCUAAGCCGGAAGAGACAGGCCAACAAAUUAG
0.3	0.0366667	2.2	-8.58335	Agam-2-1-8.2	-70.11	((((((((..(((.....))).......[[[[[[[(((....)))..))))))))(((..((((((((((((..((((((((((((((((.....))))))))))....((((...))))))))))...)))))))))))))))..]]]]]]].....		GCUCUGC AAAUGGGUAUACCAACUCCUAUUCCGGCACGUCCACGUCGUGCAGAGCGGUAACAUGCGUUACUAGGGGUGCAAGAGCUCUUUUUGAGGAGGAGCUCUUUUUGCUGCACUAGUUGCAUCAGAUGGUAACGCAUGGCUAAGCCGGAAAGGGG
0.3	0.0183333	1.1	-8.1579	Agam-2-1-8.2	-70.11	((((((((..(((.....))).......[[[[[[[(((....)))..))))))))(((..((((((((((((..((((((((((((((((.....))))))))))....((((...))))))))))...)))))))))))))))..]]]]]]].....		GCUCUGC AAAUGGGUAUACCAACUCCUAUUCCGGCACGUCCACGUCGUGCAGAGCGGUAACAUGCGUUACUAGGGGUGCAAGAGCUCUUUUUGAGGAGGAGCUCUUUUUGCUGCACUAGUUGCAUCAGAUGGUAACGCAUGGCUAAGCCGGAAAGGGG
0.3	1.1	66	-10.671	Agam-2-1-8.1	-69.06	(((((((((....(((....)))........[[[[[[[(((....)))..))))))))(((..((((((((((((..((((((((((((((((.....))))))))))....((((...))))))))))...)))))))))))))))..]]]]]]].....		GCUCUGC AAAUGGGAUAUAUCCAACUCCUAUUCCGGCACGUCCACGUCGUGCAGAGCGGUAACAUGCGUUACUAGGGGUGCAAGAGCUCUUUUUGAGGAGGAGCUCUUUUUGCUGCACUAGUUGCAUCAGAUGGUAACGCAUGGCUAAGCCGGAAAGGGG
0.3	1	60	-10.6125	Agam-2-1-8.1	-69.06	(((((((((....(((....)))........[[[[[[[(((....)))..))))))))(((..((((((((((((..((((((((((((((((.....))))))))))....((((...))))))))))...)))))))))))))))..]]]]]]].....		GCUCUGC AAAUGGGAUAUAUCCAACUCCUAUUCCGGCACGUCCACGUCGUGCAGAGCGGUAACAUGCGUUACUAGGGGUGCAAGAGCUCUUUUUGAGGAGGAGCUCUUUUUGCUGCACUAGUUGCAUCAGAUGGUAACGCAUGGCUAAGCCGGAAAGGGG
Figure Ref		Construct ID
1a		Agam 2-1
2a		Agam-2-1-5
2b		Agam-2-1-6
2c		Agam-2-1-19
2d		Agam-2-1-10
2e		Agam-2-1-12
2f		Agam-2-1-17
2g		Agam-2-1-14
2h		Agam-2-1-3
2i		Agam-2-1-21
